# Supplementary material for: Targeting NETosis in Acute Brain Injury: A Systematic Review of Preclinical and Clinical Evidence
Source: Cells. 2024 Sep 14;13(18):1553. doi: 10.3390/cells13181553 (PMC11440106; doi:10.3390/cells13181553)
Supplement: Supplementary file 1 [file cells-13-01553-s001.zip]

Archive with 1 entries (1 files):
- cells-3171809-supplementary.pdf
